# Supplementary material for: Identification and Functional Characterization of Toxoneuron nigriceps Ovarian Proteins Involved in the Early Suppression of Host Immune Response
Source: Insects. 2022 Jan 29;13(2):144. doi: 10.3390/insects13020144 (PMC8876978; doi:10.3390/insects13020144)
Supplement: Supplementary file 1 [file insects-13-00144-s001.zip]

Archive with 1 entries (1 files):
- insects-1542663-supplementary.xlsx
