# Supplementary material for: Identification and Functional Characterization of Toxoneuron nigriceps Ovarian Proteins Involved in the Early Suppression of Host Immune Response
Source: Insects. 2022 Jan 29;13(2):144. doi: 10.3390/insects13020144 (PMC8876978; doi:10.3390/insects13020144)
Supplement: Supplementary file 1 [file insects-13-00144-s001.zip › insects-1542663-supplementary.xlsx]

## Sheet: Ovarian Protein
Table S1. Peptide sequence identified in #22 and #26 fractions
HPLC Fraction	Peptide sequence	Mascot Score	m/z Obs	Frame number	Start-End	Peptides	Contig code	Sequence Frame	Mass k(Da)	Sequence coverage	Predicted protein refered to BLASTp	Query Cover	Identity to predicted protein in BLASTp	E-value	Predicted protein refered to BLASTx	Query Cover	Identity to predicted protein in BLASTx	E-value
22	K.SQSTATCLNPVETLNTSK.K	51	975.969	6	108-125	3	T_C271	HKMTAEKTIFLAVLIFLITQASGDDAPSNKLKVKCEFPKVTVTYTPSSKEATGKFYFKNAVEKPECSKNFAAGAEESLETEVKTCVTELNKNFTLIIEETIGTETKKSQSTATCLNPVETLNTSKKLKITDAKSTNTSKPGVIVTDDDISMIPVEVTIEPPLKAELKILNAENKEVEEVEAETKVTLKIEVKGNELALAEYKKKTVDSCTITRTSGTENKIDYLCDTAAAATSKIPKWTQDGNEFTAEYTIDKSDGEDITISCSVRACLDSSCADPACSTRRKRRDVNSFYSDFYIIKGKKKH	33.37	0.122112	Uncharacterized protein LOC103572160 [Microplitis demolitor]	0.95	0.44	9e-56	Uncharacterized protein LOC103572160 [Microplitis demolitor]	0.53	0.44	5e-41
	K.GNELALAEYK.K	60	554.286		193-202
	K.TVDSCTITR.T	37	526.753		205-213
	K.NGVGDETPSPGSK.V	18	622.7895	1	24-36	3	T_C116	FNKRMAVDISPKNDGGVLKEIIKNGVGDETPSPGSKVKVHYVGTLLDGTKFDSSRDRNEPFEFNLGQGSVIKAWDIGVATMKKGEIAILTCDAKYAYGKAGSPPKIPPDATLKFEVEVLDWTGEDLSPNLDGSIERFQIISGNKEGGYPNDGSLVDIYLVGKYNDRVFDERNVKFNIGEGEDVGIIEGIEQSLTRFRIGEKSRLKIKSKYAFKKHGNSEFNIPPDADVEYIVEMKNFEKAANLWSMEPETKIEQAKLYKEKAINYYKADKYRLAIKMCKKIIEYLTSESNFDDKLLPERNNILLSGYLNLGLFYLKTNENFEAKNACSEALEIDSNNEKALFRRGQALLALSLPEDAKKDFEKVLKIQPNNAAAVKQISICNDLIKKNLANEKKLYANI…	52.2967	0.0709677	FK506-binding protein 59 isoform X1 [Microplitis demolitor]	0.99	0.81	0	FK506-binding protein 59 isoform X1 [Microplitis demolitor]	0.8	0.81	0
	K.KGEIAILTCDAK.Y	53	659.8555		83-94
	R.FQIISGNK.E	19	453.7549		137-144
26	R.HVGDLGNVNADTEGVAK.V	116	848.4178	5	85-101	3	T_C1185	SRFKLLKMVKAVCVLQGDAKGTIWFEQDSSSDPVKVTGEISGLKPGLHGFHVHEFGDTTNGCVSAGPHFNPLNQDHGGPEDSVRHVGDLGNVNADTEGVAKVDITDKMIQLQGDHNIIGRTLVVHADPDDLGKGGHELSKTTGNAGARQACGVIGIAK	16.5733	0.35443	Superoxide dismutase [Cu-Zn] [Microplitis demolitor]	0.95		5e-89	Superoxide dismutase [Cu-Zn] [Microplitis demolitor]	0.25		4e-83
	K.VDITDKMIQLQGDHNIIGR.T + Oxidation (M)	51	728.0464		102-120								0.84				0.84
	R.TLVVHADPDDLGKGGHELSK.T	72	1044.5425		121-140
	K.LNLPDQENVINTIK.A	54	805.9408	1	78-91	6	T_C1034	VLIIYSSFEFSFNLIKKIIIINMKLISGFFIVTLVAVSHGIPSGAPDSDASNSNQLADLIAQAQASINNLGKDIQEKLNLPDQENVINTIKAQSSNLVTNVQNYIQKVSEDVKAKSPELEKAWEDIKGKLTKVADDINAQIPNAKEQANVLQEKLTSGLKVLVDESNKAAAAIGQNSEKIQEDVAKFTKQAVEIAIQTSKNLDEKLRELAVTEAPK	23.5266	0.328704	uncharacterized protein LOC118066271 [Chelonus insularis]	0.88	0.66	1e-81	uncharacterized protein LOC118066271 [Chelonus insularis]	0.66	0.65	6e-77
	K.AQSSNLVTNVQNYIQK.V	74	903.9704		92-107
	K.SPELEK.A	23	351.6873		116-121
	K.VADDINAQIPNAK.E	20	684.8593		133-145
	K.IQEDVAK.F	22	401.7183		180-186
	K.NLDEKLR.E	37	444.2505		201-207
	K.LIYFPVK.A	26	440.2698	1	13-19	5	T_C2043	LKNIFFKMPNYKLIYFPVKALAEPIRFIFSYADVEFEDDRFDREDWPKIKPSMPFGQVPVLEVDGKKIHQSAAICRYLAKQYGLAGKDDWENLEIDATVDTIHDMRAKLAAYSYESNTEVKEAKYEPLVKETLPFYLSRLDEQVNKNDGYFIGGKLTWADLVFVGLLDYLNYMAKFDLTEKYENLKALNEKVLALPKIKAWVEKRPKSEC	24.4866	0.285714	Glutathione S-transferase [Microplitis demolitor]	0.96	0.82	1e-122	Glutathione S-transferase [Microplitis demolitor]	0.59	0.82	7e-110
	K.IKPSMPFGQVPVLEVDGKK.I + Oxidation (M)	55	1043.0748		49-67
	K.LAAYSYESNTEVK.E	76	737.8569		109-121
	K.YEPLVKETLPFYLSR.L	43	928.0024		125-139
	K.VLALPK.I	35	320.7230		192-197
	R.SDGFDKYR.C	50	494.2289	6	57-64	7	T_C349	SVKMFEARLNQSAILKKVLDAVKDLLSEATFECSDSGIQVQAMDNAHVSLVSLNLRSDGFDKYRCDRNLSMGMSIPTLIKVLRGAGTDDTVTLRAADNPDTVIFIFESTGRERLAEYEMKLINMDQEHLGIPETLYSCVVKMPSAEFAKIIRDLSQIGETVSIACTKEGIKFSAAGDYGNANVKLAQTADDSDPEEAVVIEMQETVKQSFACRYLNSFVKATPLSNQVILSLSADVPLVVEYKIGDIGHIRYYLAPKIDEGEDEK	26.1847	0.260377	Similar to PCNA: Proliferating cell nuclear antigen [Cotesia congregata]	0.98	0.9	3e-175	Similar to PCNA: Proliferating cell nuclear antigen [Cotesia congregata]	0.49	0.9	3e-160
	R.NLSMGMSIPTLIK.V + 2 Oxidation (M)	59	718.8790		68-80
	R.GAGTDDTVTLR.A	43	553.2772		84-94
	K.MPSAEFAK.I + Oxidation (M)	45	448.7140		142-149
	R.DLSQIGETVSIACTK.E	69	811.4071		153-167
	K.IGDIGHIR.Y	44	440.7538		244-251
	R.YYLAPK.I	38	377.7101		252-257
	K.EIGQENIPIFK.T	28	644.3511	3	84-94	5	T_C2966	LKKKINNINTIMAKYRIVMVRHGESEWNQLNLFCGWFDAGLSEKGKSEALAAGKALKDAGYKFDEAHTSVLTRAQVTLNTILKEIGQENIPIFKTWRLNERHYGGLTGMNKAETAAKYGEEQVQIWRRSFDIPPPPMEPDHKYYDIIVKDERYKDGPKLEEFPKFESLELTIKRTLPYWNETIIPHLKEGKQIIIAAHGNSLRGIVKHLDQLSNEQIMSLNLPTGIPFVYELDENFKPVVSMKFLGDEETVKAAMAAVAAQGKAK	30.1257	0.237736	Putative phosphoglycerate mutase 1 [Cotesia chilonis]	0.99	0.92	1e-173	Putative phosphoglycerate mutase 1 [Cotesia chilonis]	0.57	0.94	1e-155
	R.HYGGLTGMNKAETAAK.Y + Oxidation (M)	41	832.9037		102-117
	K.YGEEQVQIWR.R	63	654.3207		118-127
	R.TLPYWNETIIPHLK.E	48	862.9716		175-188
	K.QIIIAAHGNSLR.G	38	646.8734		192-203
	K.IGINGFGR.I	45	417.2348	5	8-15	7	T_C201	NLSIMSKIGINGFGRIGRLVLRASIDRGAQVVAVNDPFIDLDYMVYMFKYDSTHGKFKGTVEAKDGCLVVNGNKITVFNERDPKAIPWAKAGVEYVVESTGVFTTIEKASAHLEGGAKKVIISAPSADAPMYVVGVNHESYDPSNKVVSNASCTTNCLAPLAKVIHDNFEIVEGLMTTVHATTATQKTVDGPSGKLWRDGRGAAQNIIPAATGAAKAVGKVIPALNGKLTGMAFRVPVANVSVVDLTVRLGKPASYDDIKAKIKEASEGPLKGILGYTEDDVVSSDFIGDNHSSIFDAKAGIPLNNQFVKLISWYDNEFGYSSRVIDLIKYMQTKDQ	36.1256	0.255193	Glyceraldehyde-3-phosphate dehydrogenase [Microplitis demolitor]	0.98	0.96	0	Glyceraldehyde-3-phosphate dehydrogenase [Microplitis demolitor]	0.66	0.96	0
	K.FKGTVEAK.D	18	440.2495		57-64
	K.AGVEYVVESTGVFTTIEK.A	80	964.9946		91-108
	K.ASAHLEGGAKK.V	38	534.7923		109-119
	R.VPVANVSVVDLTVR.L	63	734.4307		236-249
	R.LGKPASYDDIKAK.I	65	703.3889		250-262
	K.LISWYDNEFGYSSR.V	81	868.8953		311-324
* HPLC fractions in which the proteins are found, the sequence of peptides identified, the mascot score, the m/z observed, the frame number of the transcriptomic sequence obtain with SEQtools that match with the LC- MS/MS, the start and the end of each identified peptide, the number of peptides identified by LC- MS/MS for each protein, the contig code, the amino acid sequence frame (in red letter…
